# Supplementary material for: Peptidomics and pharmacological profiling of Odontobuthus doriae (Buthidae) scorpion venom at the kappa opioid receptor
Source: Sci Rep. 2026 Jan 31;16:4536. doi: 10.1038/s41598-025-31108-9 (PMC12868723; doi:10.1038/s41598-025-31108-9)
Supplement: Supplementary file 2 — Supplementary Material 2 [file 41598_2025_31108_MOESM2_ESM.xlsx]

## Sheet: Full hitlist
	Fragment	Mass (Da)	PTM				Function (trEMBL)
Origin	Sequence		Pairwise	Single	Nterm	Cterm
A0A0U3YCU4_ODODO	QRRQKIEESDVHIALEPLLLAERDRMYLK	3649.92		Me@2, Me@3, Me2@5, Ph@9	PyQ@1		NADH dehydrogenase [ubiquinone] 1 alpha subcomplex subunit 13
A0A0U3YCU4_ODODO	QRRQKIEESDVHIALEPLLLAERDRMYLK	3649.92		Me@2, Me3@3, Ph@9	PyQ@1		NADH dehydrogenase [ubiquinone] 1 alpha subcomplex subunit 13
A0A0U3YCU4_ODODO	QRRQKIEESDVHIALEPLLLAERDRMYLK	3649.92		Me2@2, Me2@3, Ph@9	PyQ@1		NADH dehydrogenase [ubiquinone] 1 alpha subcomplex subunit 13
A0A0U3YCU4_ODODO	QKIEESDVHIALEPLLLAERDRMYLKQLR	3649.95		Hex@6			NADH dehydrogenase [ubiquinone] 1 alpha subcomplex subunit 13
A0A0U3YCU4_ODODO	IEESDVHIALEPLLLAERDRMYLKQLRK	3650.01		Hex@4, Me2@18, Me3@20, Ox@21, Me3@24			NADH dehydrogenase [ubiquinone] 1 alpha subcomplex subunit 13
A0A0U3YCU4_ODODO	IEESDVHIALEPLLLAERDRMYLKQLRK	3649.98		Hex@4, Me2@18, Me3@20, Ox@21, Ac@24			NADH dehydrogenase [ubiquinone] 1 alpha subcomplex subunit 13
A0A0U3YCU4_ODODO	IEESDVHIALEPLLLAERDRMYLKQLRK	3649.94		Hex@4, Me2@18, Ox@21, Ac@24, Ac@28			NADH dehydrogenase [ubiquinone] 1 alpha subcomplex subunit 13
A0A0U3YCU4_ODODO	NVPGWKVGTYYGEPIYKTIPKDTFIDPLR	3649.94		HexN@1, Me@6, Me@17, Me2@21, Me3@29			NADH dehydrogenase [ubiquinone] 1 alpha subcomplex subunit 13
A0A0U3YCU4_ODODO	NVPGWKVGTYYGEPIYKTIPKDTFIDPLR	3649.91		HexN@1, Me@6, Me@17, Ac@21, Me2@29			NADH dehydrogenase [ubiquinone] 1 alpha subcomplex subunit 13
A0A0U3YCU4_ODODO	NVPGWKVGTYYGEPIYKTIPKDTFIDPLR	3649.94		HexN@1, Me@6, Me2@17, Me2@21, Me2@29			NADH dehydrogenase [ubiquinone] 1 alpha subcomplex subunit 13
A0A0U3YCU4_ODODO	NVPGWKVGTYYGEPIYKTIPKDTFIDPLR	3649.94		HexN@1, Me@6, Me3@17, Me3@21			NADH dehydrogenase [ubiquinone] 1 alpha subcomplex subunit 13
A0A0U3YCU4_ODODO	NVPGWKVGTYYGEPIYKTIPKDTFIDPLR	3649.91		HexN@1, Me@6, Me3@17, Ac@21			NADH dehydrogenase [ubiquinone] 1 alpha subcomplex subunit 13
A0A0U3YCU4_ODODO	NVPGWKVGTYYGEPIYKTIPKDTFIDPLR	3649.94		HexN@1, Me2@6, Me2@17, Me3@21			NADH dehydrogenase [ubiquinone] 1 alpha subcomplex subunit 13
A0A0U3YCU4_ODODO	NVPGWKVGTYYGEPIYKTIPKDTFIDPLR	3649.91		HexN@1, Me2@6, Me2@17, Ac@21			NADH dehydrogenase [ubiquinone] 1 alpha subcomplex subunit 13
A0A0U3YD57_ODODO	MKSAVIVAITLCCLFNLYANAKKDCSLPVDTGK	3649.91	SS@13,25	Me@2, CaAm@12, Me2@22, Me3@23			Venom protein VP5
A0A0U3YD57_ODODO	MKSAVIVAITLCCLFNLYANAKKDCSLPVDTGK	3649.91	SS@13,25	Me2@2, CaAm@12, Me2@22, Me2@23			Venom protein VP5
A0A0U3YD57_ODODO	MKSAVIVAITLCCLFNLYANAKKDCSLPVDTGK	3649.91	SS@13,25	Me3@2, CaAm@12, Me3@22			Venom protein VP5
A0A0U3YD57_ODODO	SAVIVAITLCCLFNLYANAKKDCSLPVDTGKGK	3649.9		CaAm@10, CaAm@11, Me@20, Me2@21, CaAm@23			Venom protein VP5
A0A0U3YD57_ODODO	SAVIVAITLCCLFNLYANAKKDCSLPVDTGKGK	3649.9		CaAm@10, CaAm@11, Me3@20, CaAm@23			Venom protein VP5
A0A0U4FP89_ODODO	MKVFLVVLMTLFVCSMIIGIHAGVPIDVKCR	3649.95		Ox@1, Me@2, Ox@9, Hex@10, Me2@29			Potassium channel toxin KTx5
A0A0U4FP89_ODODO	MKVFLVVLMTLFVCSMIIGIHAGVPIDVKCR	3649.95		Ox@1, Me3@2, Ox@9, Hex@10			Potassium channel toxin KTx5
A0A0U4FP89_ODODO	MKVFLVVLMTLFVCSMIIGIHAGVPIDVKCR	3649.92		Ox@1, Ac@2, Ox@9, Hex@10			Potassium channel toxin KTx5
A0A0U4FP89_ODODO	MKVFLVVLMTLFVCSMIIGIHAGVPIDVKCR	3649.92		Me@2, Ph@10, CaAm@14, Me2@29, CaAm@30			Potassium channel toxin KTx5
A0A0U4FP89_ODODO	MKVFLVVLMTLFVCSMIIGIHAGVPIDVKCR	3649.92		Me3@2, Ph@10, CaAm@14, CaAm@30			Potassium channel toxin KTx5
A0A0U4FPA4_ODODO	DILTKRRYLKYARSVLDDLNNQLDTLHKR	3650.09		Me@5, Me@6, Me3@7, Me3@10		Amid@29	Uncharacterized protein HP2
A0A0U4FPA4_ODODO	DILTKRRYLKYARSVLDDLNNQLDTLHKR	3650.05		Me@5, Me@6, Me3@7, Ac@10		Amid@29	Uncharacterized protein HP2
A0A0U4FPA4_ODODO	DILTKRRYLKYARSVLDDLNNQLDTLHKR	3650.02		Me@5, Me@6, Ac@10, Ac@28		Amid@29	Uncharacterized protein HP2
A0A0U4FPA4_ODODO	DILTKRRYLKYARSVLDDLNNQLDTLHKR	3650.09		Me@5, Me2@6, Me2@7, Me3@10		Amid@29	Uncharacterized protein HP2
A0A0U4FPA4_ODODO	DILTKRRYLKYARSVLDDLNNQLDTLHKR	3650.05		Me@5, Me2@6, Me2@7, Ac@10		Amid@29	Uncharacterized protein HP2
A0A0U4FPA4_ODODO	DILTKRRYLKYARSVLDDLNNQLDTLHKR	3650.09		Me2@5, Me2@6, Me2@7, Me2@10		Amid@29	Uncharacterized protein HP2
A0A0U4FPA4_ODODO	DILTKRRYLKYARSVLDDLNNQLDTLHKR	3650.09		Me2@5, Me3@6, Me3@7		Amid@29	Uncharacterized protein HP2
A0A0U4FPA4_ODODO	DILTKRRYLKYARSVLDDLNNQLDTLHKR	3650.05		Me2@5, Me3@6, Ac@10		Amid@29	Uncharacterized protein HP2
A0A0U4FPA4_ODODO	DILTKRRYLKYARSVLDDLNNQLDTLHKR	3650.02		Me2@5, Ac@10, Ac@28		Amid@29	Uncharacterized protein HP2
A0A0U4G1V7_ODODO	IFSAILKLLVLFSMLISTAYGTPIAVECKTDR	3650.06		Me@7, CaAm@28, Me3@29, Me3@32			Uncharacterized protein HP2
A0A0U4G1V7_ODODO	IFSAILKLLVLFSMLISTAYGTPIAVECKTDR	3650.02		Me@7, CaAm@28, Ac@29, Me3@32			Uncharacterized protein HP2
A0A0U4G1V7_ODODO	IFSAILKLLVLFSMLISTAYGTPIAVECKTDR	3650.06		Me2@7, CaAm@28, Me2@29, Me3@32			Uncharacterized protein HP2
A0A0U4G1V7_ODODO	IFSAILKLLVLFSMLISTAYGTPIAVECKTDR	3650.02		Me2@7, CaAm@28, Ac@29, Me2@32			Uncharacterized protein HP2
A0A0U4G1V7_ODODO	IFSAILKLLVLFSMLISTAYGTPIAVECKTDR	3649.99		Ac@7, CaAm@28, Ac@29, Me@32			Uncharacterized protein HP2
A0A0U4G1X0_ODODO	MISVPKGTVVAIMAEGKQHALAVGITSMSPEDILK	3649.92		Ox@1, Ox@13, Ox@28		Amid@35	Venom protein VP2
A0A0U4G2D6_ODODO	MKPRTFLVLFLVCILVMDAVVARRCGGNK	3649.96	SS@13,25	Me@2, Me3@4, Hex@5, HexN@28			Venom protein VP8
A0A0U4G2D6_ODODO	MKPRTFLVLFLVCILVMDAVVARRCGGNK	3649.92	SS@13,25	Me@2, Hex@5, HexN@28, Ac@29			Venom protein VP8
A0A0U4G2D6_ODODO	MKPRTFLVLFLVCILVMDAVVARRCGGNK	3649.96	SS@13,25	Me2@2, Me2@4, Hex@5, HexN@28			Venom protein VP8
A0A0U4G2D6_ODODO	MKPRTFLVLFLVCILVMDAVVARRCGGNKR	3649.98		Ox@1, Me@2, Me@4, Hex@5, CaAm@13			Venom protein VP8
A0A0U4G2D6_ODODO	MKPRTFLVLFLVCILVMDAVVARRCGGNKR	3649.98		Ox@1, Me@2, Me@4, Ox@13, HexN@28			Venom protein VP8
A0A0U4G2D6_ODODO	MKPRTFLVLFLVCILVMDAVVARRCGGNKR	3649.98		Ox@1, Me2@2, Hex@5, CaAm@13			Venom protein VP8
A0A0U4G2D6_ODODO	MKPRTFLVLFLVCILVMDAVVARRCGGNKR	3649.98		Ox@1, Me2@2, Ox@13, HexN@28			Venom protein VP8
A0A0U4G2D6_ODODO	MKPRTFLVLFLVCILVMDAVVARRCGGNKR	3650.01		Me3@2, Me3@4, Ph@5, CaAm@13, Me3@23			Venom protein VP8
A0A0U4G2D6_ODODO	MKPRTFLVLFLVCILVMDAVVARRCGGNKR	3649.97		Me3@2, Me3@4, Ph@5, CaAm@13, Ac@29			Venom protein VP8
A0A0U4G2D6_ODODO	MKPRTFLVLFLVCILVMDAVVARRCGGNKR	3649.94		Ac@2, Me3@4, Ph@5, CaAm@13, Ac@29			Venom protein VP8
A0A0U4G2D6_ODODO	MKPRTFLVLFLVCILVMDAVVARRCGGNKRR	3649.96	SS@13,25	Ox@1, Me@2, Ph@5		Amid@31	Venom protein VP8
A0A0U4G2D6_ODODO	MKPRTFLVLFLVCILVMDAVVARRCGGNKRR	3650		Me@2, Me@4, Ph@5		Amid@31	Venom protein VP8
A0A0U4G2D6_ODODO	MKPRTFLVLFLVCILVMDAVVARRCGGNKRR	3650		Me2@2, Ph@5		Amid@31	Venom protein VP8
A0A0U4G2D6_ODODO	PRTFLVLFLVCILVMDAVVARRCGGNKRR	3650		Me3@2, Ph@3, Me3@21, HexN@26		Amid@29	Venom protein VP8
A0A0U4G2D6_ODODO	PRTFLVLFLVCILVMDAVVARRCGGNKRR	3649.97		Me3@2, Ph@3, HexN@26, Ac@27		Amid@29	Venom protein VP8
A0A0U4G2D6_ODODO	PRTFLVLFLVCILVMDAVVARRCGGNKRRK	3649.98		Me2@2, Ph@3, CaAm@11, Ox@15, CaAm@23			Venom protein VP8
A0A0U4G2D6_ODODO	PRTFLVLFLVCILVMDAVVARRCGGNKRRK	3650.01		Me2@2, Hex@3, Ox@11, Ox@15, Ox@23			Venom protein VP8
A0A0U4G2D6_ODODO	TFLVLFLVCILVMDAVVARRCGGNKRRK	3650.06		Hex@1, Me3@19, Me3@20, HexN@24, Me3@25			Venom protein VP8
A0A0U4G2D6_ODODO	TFLVLFLVCILVMDAVVARRCGGNKRRK	3650.02		Hex@1, Me3@19, Me3@20, HexN@24, Ac@25			Venom protein VP8
A0A0U4G2D6_ODODO	TFLVLFLVCILVMDAVVARRCGGNKRRK	3649.99		Hex@1, Me3@19, HexN@24, Ac@25, Ac@28			Venom protein VP8
A0A0U4G2D6_ODODO	TFLVLFLVCILVMDAVVARRCGGNKRRKVIK	3650.07		Ph@1, Ox@9, Me@19, Me3@20		Amid@31	Venom protein VP8
A0A0U4G2D6_ODODO	TFLVLFLVCILVMDAVVARRCGGNKRRKVIK	3650.04		Ph@1, Ox@9, Me@19, Ac@25		Amid@31	Venom protein VP8
A0A0U4G2D6_ODODO	TFLVLFLVCILVMDAVVARRCGGNKRRKVIK	3650.07		Ph@1, Ox@9, Me2@19, Me2@20		Amid@31	Venom protein VP8
A0A0U4G2D6_ODODO	TFLVLFLVCILVMDAVVARRCGGNKRRKVIK	3650.04		Ph@1, CaAm@9, Me@19			Venom protein VP8
A0A0U4GZ20_ODODO	SQQWVSRRVQKELEGICNPIITKLYQAGGTPR	3649.96		Me@7		Amid@32	Cell protein CPr7
A0A0U4GZ20_ODODO	RVQKELEGICNPIITKLYQAGGTPRRYAR	3649.93		Me@1, Me3@4, HexN@11, Ph@15		Amid@29	Cell protein CPr7
A0A0U4GZ20_ODODO	RVQKELEGICNPIITKLYQAGGTPRRYAR	3649.93		Me2@1, Me2@4, HexN@11, Ph@15		Amid@29	Cell protein CPr7
A0A0U4GZ20_ODODO	VQKELEGICNPIITKLYQAGGTPRRYARWHR	3649.95		Ox@9		Amid@31	Cell protein CPr7
A0A0U4GZ20_ODODO	RYARWHRLGGPRCSRSRNGRIWTNNRR	3649.94		Me@1, Me@4, Me@7, Me3@12, HexN@18			Cell protein CPr7
A0A0U4GZ20_ODODO	RYARWHRLGGPRCSRSRNGRIWTNNRR	3649.94		Me@1, Me@4, Me2@7, Me2@12, HexN@18			Cell protein CPr7
A0A0U4GZ20_ODODO	RYARWHRLGGPRCSRSRNGRIWTNNRR	3649.91		Me@1, Me@4, CaAm@13, HexN@18		Amid@27	Cell protein CPr7
A0A0U4GZ20_ODODO	RYARWHRLGGPRCSRSRNGRIWTNNRR	3649.94		Me@1, Me2@4, Me3@7, HexN@18			Cell protein CPr7
A0A0U4GZ20_ODODO	RYARWHRLGGPRCSRSRNGRIWTNNRR	3649.94		Me2@1, Me2@4, Me2@7, HexN@18			Cell protein CPr7
A0A0U4GZ20_ODODO	RYARWHRLGGPRCSRSRNGRIWTNNRR	3649.91		Me2@1, CaAm@13, HexN@18		Amid@27	Cell protein CPr7
A0A0U4GZ20_ODODO	RYARWHRLGGPRCSRSRNGRIWTNNRR	3649.97		Me3@1, Me3@4, Me3@7, Hex@14		Amid@27	Cell protein CPr7
A0A0U4H1H9_ODODO	STHLSVLDKIIKINKTFLKSSAEKSFQKLSAK	3650.03		Ph@1		Amid@32	Cell protein CPr3
A0A0U4H1H9_ODODO	IIKINKTFLKSSAEKSFQKLSAKHSLNES	3649.99		Me@3, Hex@5, Me@6, HexN@27		Amid@29	Cell protein CPr3
A0A0U4H1H9_ODODO	IIKINKTFLKSSAEKSFQKLSAKHSLNES	3649.99		Me2@3, Hex@5, HexN@27		Amid@29	Cell protein CPr3
A0A0U4H7F5_ODODO	MQRNLVVLLFLGMVALSSCGLREKHVQKLLK	3650.07		Ox@1, Me@3, Ox@13, CaAm@19, Me3@22			Potassium channel toxin KTx11
A0A0U4H7F5_ODODO	MQRNLVVLLFLGMVALSSCGLREKHVQKLLK	3650.03		Ox@1, Me@3, Ox@13, CaAm@19, Ac@24			Potassium channel toxin KTx11
A0A0U4H7F5_ODODO	MQRNLVVLLFLGMVALSSCGLREKHVQKLLK	3650.07		Ox@1, Me2@3, Ox@13, CaAm@19, Me2@22			Potassium channel toxin KTx11
A0A0U4H7F5_ODODO	EKHVQKLLKYAVPEGTLRTILQTVVHKLGK	3650.09		Me@2, Ac@6, Ac@9, Hex@16	PyE@1		Potassium channel toxin KTx11
A0A0U4H7F5_ODODO	EKHVQKLLKYAVPEGTLRTILQTVVHKLGK	3650.03		Ph@10, Hex@16			Potassium channel toxin KTx11
A0A0U4LE64_ODODO	KRDLNAQIDQFKNFRKRDAELEELLSK	3649.91		Hex@5, HexN@13		Amid@27	Antimicrobial peptide AMP4
A0A0U4LJ89_ODODO	KKERSIMKRDLEDLFDPYQRSLEMNR	3649.93		Me3@1, Me3@2, Me3@4, Me3@8, HexN@25			Antimicrobial peptide AMP1
A0A0U4LJ89_ODODO	ERSIMKRDLEDLFDPYQRSLEMNRLLK	3649.93		Me2@2, Hex@3, Me3@6, Me3@7		Amid@27	Antimicrobial peptide AMP1
A0A0U4LVY4_ODODO	MQLNKKLMVIFLAYFLVINESEAFFSSIFK	3650.01		Me@5, Me3@6, Me3@30			Antimicrobial peptide AMP2
A0A0U4LVY4_ODODO	MQLNKKLMVIFLAYFLVINESEAFFSSIFK	3649.97		Me@5, Me3@6, Ac@30			Antimicrobial peptide AMP2
A0A0U4LVY4_ODODO	MQLNKKLMVIFLAYFLVINESEAFFSSIFK	3649.93		Me@5, Ac@6, Ac@30			Antimicrobial peptide AMP2
A0A0U4LVY4_ODODO	MQLNKKLMVIFLAYFLVINESEAFFSSIFK	3650.01		Me2@5, Me2@6, Me3@30			Antimicrobial peptide AMP2
A0A0U4LVY4_ODODO	MQLNKKLMVIFLAYFLVINESEAFFSSIFK	3649.97		Me2@5, Me2@6, Ac@30			Antimicrobial peptide AMP2
A0A0U4LVY4_ODODO	KLMVIFLAYFLVINESEAFFSSIFKLFK	3649.93		Me@1, Ph@9, HexN@14, Me2@25		Amid@28	Antimicrobial peptide AMP2
A0A0U4LVY4_ODODO	KLMVIFLAYFLVINESEAFFSSIFKLFK	3649.93		Me3@1, Ph@9, HexN@14		Amid@28	Antimicrobial peptide AMP2
A0A0U4LVY4_ODODO	KKERSIMKRDLEDLFDPYQRSLEMNR	3649.93		Me3@1, Me3@2, Me3@4, Me3@8, HexN@25			Antimicrobial peptide AMP2
A0A0U4LVY4_ODODO	ERSIMKRDLEDLFDPYQRSLEMNRLLK	3649.93		Me2@2, Hex@3, Me3@6, Me3@7		Amid@27	Antimicrobial peptide AMP2
A0A0U4M5H4_ODODO	KTLLVIFFITMLIVDEVNSFRFGGFLKK	3650.01		Me@1, Hex@2, HexN@18, Me@21			Antimicrobial peptide AMP3
A0A0U4M5H4_ODODO	KTLLVIFFITMLIVDEVNSFRFGGFLKK	3650.01		Me2@1, Hex@2, HexN@18			Antimicrobial peptide AMP3
A0A0U4M5H4_ODODO	TLLVIFFITMLIVDEVNSFRFGGFLKKIWK	3649.99		Ph@1, Me@20			Antimicrobial peptide AMP3
A0A0U4M5H4_ODODO	LRSKGRELLKDYANRVINGVPEDEAAVPAER	3649.95		Me@2, Hex@3, Me@4, Me@6		Amid@31	Antimicrobial peptide AMP3
A0A0U4M5H4_ODODO	LRSKGRELLKDYANRVINGVPEDEAAVPAER	3649.95		Me@2, Hex@3, Me2@4		Amid@31	Antimicrobial peptide AMP3
A0A0U4M5H4_ODODO	LRSKGRELLKDYANRVINGVPEDEAAVPAER	3649.95		Me3@2, Hex@3		Amid@31	Antimicrobial peptide AMP3
A0A0U4M5H4_ODODO	LRSKGRELLKDYANRVINGVPEDEAAVPAER	3649.92		Hex@3, Ac@4		Amid@31	Antimicrobial peptide AMP3
A0A0U4M5H4_ODODO	LRSKGRELLKDYANRVINGVPEDEAAVPAER	3649.92		HexN@14			Antimicrobial peptide AMP3
A0A0U4M5H4_ODODO	SKGRELLKDYANRVINGVPEDEAAVPAERR	3649.98		Hex@1, Me2@2, Me3@4, Me3@8, Me3@13			Antimicrobial peptide AMP3
A0A0U4M5H4_ODODO	SKGRELLKDYANRVINGVPEDEAAVPAERR	3649.94		Hex@1, Me2@2, Me3@4, Ac@8, Me3@13			Antimicrobial peptide AMP3
A0A0U4M5H4_ODODO	SKGRELLKDYANRVINGVPEDEAAVPAERR	3649.91		Hex@1, Ac@2, Me2@4, Ac@8, Me3@13			Antimicrobial peptide AMP3
A0A0U4PXU5_ODODO	MKLLLLLIISASMLIEELVSADGFIKDSDGCK	3649.96		Me@2, Hex@10, Me2@26		Amid@32	Sodium channel toxin NaTx9
A0A0U4PXU5_ODODO	MKLLLLLIISASMLIEELVSADGFIKDSDGCK	3649.96		Me3@2, Hex@10		Amid@32	Sodium channel toxin NaTx9
A0A0U4PXU5_ODODO	MKLLLLLIISASMLIEELVSADGFIKDSDGCK	3649.93		Ac@2, Hex@10		Amid@32	Sodium channel toxin NaTx9
A0A0U4QSV5_ODODO	MKFFLLFLVVLPIMGVLGKKNGYAVDSSGK	3649.94		Ox@1, Ox@14, HexN@21, Hex@27			Sodium channel toxin NaTx9
A0A173GNX5_ODODO	SLLLILLAITLSNALFIPGLVKREQCSKAFGEK	3650.1		Ac@22, Ac@28		Amid@33	PARNIA

## Sheet: Precursor details
Sequence ID	Sequence	Mass (Da)	Length	Function
A0A0U3YCU4_ODODO	MDGAIKQDLPPPGGYKRIVFHRIPAKKYFNGYAIFAGYIGLTVFASYFARFDLKRQRRQKIEESDVHIALEPLLLAERDRMYLKQLRKNRDEEAELMKNVPGWKVGTYYGEPIYKTIPKDTFIDPLRNEYYAHANKLYLFESVYIDALY	17595	149	NADH dehydrogenase [ubiquinone] 1 alpha subcomplex subunit 13
A0A0U4FPA4_ODODO	MQNVFWILIGIGIYITAVQCDSEMESSIRDILTKRRYLKYARSVLDDLNNQLDTLHKRSCVLNLPGMDCEYGDITGSGKDQDYWSSGRTPGKKRRSYCSLGIGIRKMSNQQLKDE	13172	115	Uncharacterized protein HP2
A0A0U4G1V7_ODODO	MKIFSAILKLLVLFSMLISTAYGTPIAVECKTDRDCRMCGPRSSCNGQYCQPCTR	6122	55	Potassium channel toxin KTx10
A0A0U4G2D6_ODODO	MKPRTFLVLFLVCILVMDAVVARRCGGNKRRKVIKMVRKLRPLIKVIRIIKKIRNRAPCSDSRLT	7590	65	Venom protein VP8
A0A0U4GZ20_ODODO	MQLAGLAGRLKRSQQWVSRRVQKELEGICNPIITKLYQAGGTPRRYARWHRLGGPRCSRSRNGRIWTNNRRS	8405	72	Cell protein CPr7
A0A0U4H1H9_ODODO	AEYRVFSELLKVAEHHNRSLTFAKLLLTILTKLENQIKSTHLSVLDKIIKINKTFLKSSAEKSFQKLSAKHSLNES	8709	76	Cell protein CPr3
A0A0U4FP89_ODODO	MKVFLVVLMTLFVCSMIIGIHAGVPIDVKCRGSPQCIQPCKNAGMRFGKCINGKCHCTP	6396	59	Potassium channel toxin KTx5
A0A0U4H7F5_ODODO	MQRNLVVLLFLGMVALSSCGLREKHVQKLLKYAVPEGTLRTILQTVVHKLGKTQFGCPAYQGYCDDHCQDIKKEEGFCHGLKCKCGIPMGF	10172	91	Potassium channel toxin KTx11
A0A0U4LE64_ODODO	MEVKYLLTVFLVLLIVSDHCQAFLFSLLPHAIGGLLSAFRGRRKRDLNAQIDQFKNFRKRDAELEELLSKLPIY	8620	74	Antimicrobial peptide AMP4
A0A0U4LVY4_ODODO	MQLNKKLMVIFLAYFLVINESEAFFSSIFKLFKFIPSVTKMFQRKKERSIMKRDLEDLFDPYQRSLEMNRLLKQLPNY	9547	78	Antimicrobial peptide AMP2
A0A0U4M5H4_ODODO	MNKKTLLVIFFITMLIVDEVNSFRFGGFLKKIWKSKLAKRLRSKGRELLKDYANRVINGVPEDEAAVPAERRR	8523	73	Antimicrobial peptide AMP3
A0A0U4PXU5_ODODO	MKLLLLLIISASMLIEELVSADGFIKDSDGCKISCPTYGYCDDYCKARGGTKGTCYLFLKGCWCIGLPDDKAWKEETESPSCGRKK	9483	86	Sodium channel toxin NaTx9
A0A0U4LJ89_ODODO	MQLNKKLIGDFFGLFLVINESEAFFSSIFKLFKFIPSVTKMFQRKKERSIMKRDLEDLFDPYQRSLEMNRLLKQLPNY	9459	78	Antimicrobial peptide AMP1
A0A0U4G1X0_ODODO	MCPGLTSPGAKMISVPKGTVVAIMAEGKQHALAVGITSMSPEDILKINKGIGVENVHYLNDGLWQMRPAK	7402	70	Venom protein V2
A0A173GNX5_ODODO	MDRSLLLILLAITLSNALFIPGLVKREQCSKAFGEKCRRDSECCGRWICAFDMYNTLRCGYEAGP	7349	65	PARNIA
A0A0U3YD57_ODODO	MKSAVIVAITLCCLFNLYANAKKDCSLPVDTGKGKGWFLRYYYNKNSKTCETFIYGGIGGNKNNFLNKENCCKICNAENC	8935	80	Venom protein VP5
